# Supplementary material for: A Systematic Review of Healthcare Providers’ Approaches to Practices That Contribute to Secondary Victimization of Sexual Assault Survivors
Source: Healthcare (Basel). 2026 Jul 14;14(14):2111. doi: 10.3390/healthcare14142111 (PMC13411014; doi:10.3390/healthcare14142111)
Supplement: Supplementary file 1 [file healthcare-14-02111-s001.zip]

Archive with 1 entries (1 files):
- healthcare-4336682-supplementary.pdf
